# Supplementary material for: Nutrition Status of Children, Teenagers, and Adults From National Health and Nutrition Surveys in Mexico From 2006 to 2020
Source: Front Nutr. 2021 Nov 25;8:777246. doi: 10.3389/fnut.2021.777246 (PMC8656215; doi:10.3389/fnut.2021.777246)
Supplement: Supplementary Table 1 — Nutritional status of the population of children under 5 years of age, as evaluated by weight-for-height/length, height/length-for-age, weight-for-age, and presence of obesity. [file Table_1.xlsx]

## Sheet: Table I 
	Table I. Comparsion of national prevalences of low weight, stunting, wasting and overweight in children under five years old, ENSANUT 2006 , 2012, 2016, 2018-19 and 2020, Mexico.
	N (Thousands)	ENSANUT 2006		ENSANUT 2012		ENSANUT MC 2016		ENSANUT 2018-19		ENSANUT 2020 COVID-19
		9 400.1		10 785.1		10 886.0		9 737.5		9 990.1
	Low Weight	%	CI95%	%	CI95%	%	CI95%	%	CI95%	%	CI95%
	Stunting	3.4	(2.8,4.2)	2.8	(2.4,3.3)	3.9	(2.7,5.5 )	4.8	(3.6,6.3 )	4.4	(3.4,5.8)
	Wasting	15.5	(13.9,17.1)	13.6	(12.6,14.7)	10	(8.1,12.4)	14.2	(12.5,16.1)	13.9	(12.0,16.1)
	Overweight	2	(1.6,2.6)	1.6	(1.3,2.0)	1.9	(1.2,3.2)	1.4	(1.0,2.0)	1.5	(1.0,2.2)
		8.3	(7.5,9.3)	9.7	(8.9,10.6)	5.8	( 4.3,7.7 )	6.8	( 5.9,7.9 )	8.4	(7.2,9.9)
	Women
	Low Weight	4 634.4		5 366.2		5392.1		4 654.9		4 935.6
	Stunting	2.6	(1.9,3.5)	2.8	(2.2,3.4)	3	(1.9,4.7)	5.4	(3.5,8.3)	4	(2.7, 5.7)
	Wasting	14.9	(12.9,17.1)	12.1	(10.8,13.5)	9.3	(6.7,12.6)	14	(11.5,16.9)	13.4	(10.7,16.7)
	Overweight	1.5	(1.0,2.3)	1.4	(1.0,1.9)	1.3	(0.7,2.3)	1.1	(0.6,1.8)	1.5	(0.8,2.8)
		7.2	(6.1,8.5)	9.5	(8.3,10.8)	5.1	(3.3,7.7)	6.6	(5.3,8.3)	7	(5.4,8.9)
	Men
	Low Weight	4 765.7		5 418.9		5493.9		5 082.6		5 054.5
	Stunting	4.3	(3.4,1.9)	2.8	(2.2,3.6)	4.8	(2.9,7.7)	4.2	(3.1,5.8)	4.9	(3.6,6.7)
	Wasting	16	(14.1,18.1)	15.1	(13.8,16.6)	10.8	(8.0,14.4)	14.4	(12.2,16.9)	14.4	(11.8,17.3)
	Overweight	2.5	(1.8,1.0)	1.8	(1.3,2.5)	2.6	(1.3,5.1)	1.7	(1.1,2.7)	1.5	(0.9,2.5)
		9.5	(8.2, 10.8)	9.9	(8.8,11.2)	6.5	(4.2, 9.8)	5.7	(5.7,8.5)	9.9	(8.0, 12.1)
	Source: ENSANUT 2006, 2012, 2016, 2018-19 and 2020.

## Sheet: Table II
	Table II. Comparsion of national prevalences of overweight and obesity in individuals between 5 and 11 yo by gender, , ENSANUT 2006, 2012, 2016, 2018-19 and 2020, Mexico.
		ENSANUT 2006		ENSANUT 2012		ENSANUT MC 2016		ENSANUT 2018-19		ENSANUT 2020 COVID-19
	N (Thousands)	15 749.4		16 444.13		15 803.9		10 991.8		15 073.5
	Both Genders	%	CI 95%	%	CI 95%	%	CI 95%	%	CI 95%	%	CI 95%
	Overweight	20.2	(19.1,21.4)	19.8	(18.8,20.9)	17.9	(15.2 , 21.1)	18.1	(16.6,19.6)	19.6	(17.7 , 21.7)
	Obesity	14.6	(13.5, 15.7)	14.6	(13.7,15.6)	15.3	(12.5 , 18.6)	17.5	(15.9 , 19.2)	18.6	(16.6 , 20.7)
	Women	7 914.9		8 116.7		7 766.2		5 512.6		7 506.2
	Overweight	19.6754	(18.3, 21.2)	20.1822	(18.8 , 21.6)	20.6	(16.2 , 25.8)	18.5	(16.5 , 20.7)	21.6	(18.6 , 24.8)
	Obesity	12.6309	(11.2, 14.2)	11.7989	(10.8 , 12.8)	12.2	(9.4 , 15.5)	14.9	(12.7 , 17.4)	15.6	(13.0 , 18.6)
	Men	7 834.5		8 327.4		8 037.7		5 479.2		7 567.2
	Overweight	20.7549	(19.1, 22.5)	19.4774	(18.1 , 21.0)	15.4	(12.6 , 18.6)	17.7	(15.7 , 19.8)	17.7	(15.2 , 20.5)
	Obesity	16.5658	(15.2, 18.1)	17.3774	(16.0 , 18.8)	18.3	(14.3 , 23.2)	20.1	(17.8 , 22.5)	21.5	(18.6 , 24.7))
	Source: ENSANUT 2006, 2012, 2016, 2018-19 and 2020.

## Sheet: Table III
	Table III. Comparsion of national prevalences of overweight and obesity in individuals between 12 and 19 yo by gender, , ENSANUT 2006, 2012, 2016, 2018-19 and 2020, Mexico.
		ENSANUT 2006		ENSANUT 2012		ENSANUT MC 2016		ENSANUT 2018-19		ENSANUT 2020 COVID-19
	N (Thousands)	18 452.7		18 102.8		18 492.9		22 875.4		17 493.1
	Both Genders	%	CI95%	%	CI95%	%	CI95%	%	CI95%	%	CI95%
	Overweight	21.4	(20.3,22.5)	21.6	(20.5,22.8)	22.4	(19.5 , 25.6)	23.8	(22.0 , 25.5)	26.8	(24.3 , 29.5)
	Obesity	11.9	(10.9,13.0)	13.3	(12.5,14.2)	13.9	(11.4 , 16.8)	14.6	(13.3 , 16.0)	17	(14.9 , 19.3)
	Women	9 289.4		8 870.7		9 147.3		11 319.9		8 542.1
	Overweight	22.8	(21.3 , 24.3)	23.7	(22.1 , 25.5)	26.4	(22.1 , 31.2)	27	(24.3 , 29.7)	26.7	(23.2 , 30.6)
	Obesity	10.9	(9.7 , 12.2)	12.1	(10.9 , 13.4)	12.8	(9.2 , 17.5)	14.1	(12.3 , 15.9)	17.9	(14.8 , 21.4)
	Men	9 163.3		9 232.1		9 345.5		11 555.5		8 951.0
	Overweight	20	(18.5 , 21.6)	19.6	(18.2 , 21.1)	18.5	(15.2 , 22.3)	20.6	(18.5 , 22.9)	26.9	(23.1 , 31.1)
	Obesity	13	(11.3 , 14.8)	14.5	(13.3 , 15.8)	15	(11.8 , 18.8)	15.1	(13.2 , 17.3)	16.2	(13.4 , 19.4)
	Source:ENSANUT 2006, 2012, 2016, 2018-19 and 2020.

## Sheet: Table IV
	Table IV. Comparsion of national prevalences of overweight and obesity in individuals of 20 yo and above , ENSANUT 2006, 2012, 2016, 2018-19 and 2020, Mexico.
		ENSANUT 2006		ENSANUT 2012		ENSANUT MC 2016		ENSANUT 2018-19		ENSANUT 2020 COVID-19
	N (Thousands)	57 796.9		68 170.3		69 516.0		77 708.1		83 195.4
	Both Genders	%	CI95%	%	CI95%	%	CI95%	%	CI95%	%	CI95%
	Overweight	39.4	(38.7, 40.6)	38.8	(38.1, 39.6)	39.2	(36.8, 41.7)	39.1	(37.8, 40.4)	38.1	(36.9, 39.4)
	Obesity	30.5	(29.5, 32.2)	32.4	(31.6, 33.3)	33.3	(30.9, 35.9)	36.1	(34.8, 37.3)	36	(34.8, 37.3)
	Women	%	CI95%	%	CI95%	%	CI95%	%	CI95%	%	CI95%
	Overweight	37.2	(36.1, 38.7)	35.5	(34.5, 36.5)	37	(34.6, 39.4)	36.3	(34.9,38.3)	40.2	(38.5,41.9)
	Obesity	34.2	(33.4, 35.7)	37.5	(36.5,38.6)	38.6	(36.1, 41.2)	40.2	(38.5,42.0)	35.8	(34.2,37.5)
	Men	%	CI95%	%	CI95%	%	CI95%	%	CI95%	%	CI95%
	Overweight	42.5	(41.1, 44.0)	42.6	(41.3,43.8)	41.7	(38.0, 45.4)	42.5	(40.6,44.4)	40.6	(38.8,42.4)
	Obesity	24.2	(23.0, 25.6)	26.8	(25.7,28.0)	27.7	(23.7, 32.1)	30.5	(28.8,32.2)	31.5	(29.8,33.3)
	Source: ENSANUT 2006, 2012, 2016, 2018-19 and 2020.
